# Supplementary material for: Preparation and Characterization of Chemically Cross-Linked Xanthan/Poly(Vinylalcohol) Hydrogel Films Containing Cerium Oxide Nanoparticles for Potential Application in Removal of Methylene Blue and Crystal Violet Dyes
Source: Gels. 2025 Oct 9;11(10):809. doi: 10.3390/gels11100809 (PMC12564716; doi:10.3390/gels11100809)
Supplement: Supplementary file 1 [file gels-11-00809-s001.zip]

Archive with 1 entries (1 files):
- gels-3893409-supplementary.pdf
